# Supplementary material for: Imperial trophy or island relict? A new extinction paradigm for Père David's deer: a Chinese conservation icon
Source: R Soc Open Sci. 2017 Oct 25;4(10):171096. doi: 10.1098/rsos.171096 (PMC5666285; doi:10.1098/rsos.171096)
Supplement: Text-file S1 [file rsos171096supp2.txt]

>NHM_7021029  
NNNNATGTAGCTTAAACAGTAAAGCAAGGCACTGAAAATGCCTAGATGAGTGTATTAACTCCATAAACACACAGGTTTGG
TCCCAGCCTTCCTATTAACCTTTAATAGACTTACACATGCAAGCATCCGCACCCCAGTGAAAATGCCCTCCAAGTTAATA
AGACTAAGAGGAGCTGGTATCAAGCACACATCCGTAGCTCACGACACCTTGCACAGCCACACCCCCACGGGAGACAGCAG
TGATAAAAATTAAGCCATAAACGAAAGTTTGACTAAGCCATATTAATCAGGGTTGGTAAATTTCGTGCCAGCCACCGCGG
TCATACGATTAACCCAAGCTAATAGGCACACGGCGTAAAGCGTGTTAAAGCACTATACNNNNNNNNNNNNAATTCCAATT
AAGCTGTAAAAAGCCATAATTGCAACAAAAATAGACAACGAAAGTAACTTTATAGCCGCTGAAACACGATAGCTAGGACC
CAAACTGGGATTAGATACCCCACTATGCCTAGCCTTAAACACAAATAGTTGTGTAAACAAAACTATTCGCCAGAGTACTA
CCGGCAATAGCTTAAAACTCAAAGGACTTGGCGGTGCTTTATACCCTTCTAGAGGAGCCTGTTCTATAATCGATAAACCC
CGATAAACCTCACCATTCCTTGCTAATACAGTCTATATACCGCCATCTTCAGCAAACCCTAAAAAGGTACAAAAGTAAGC
ACAATCATAGTACATAAAAACGTTAGGTCAAGGTATAACCTATGGAACGGGAAGAAATGGGCTACATTTTCTAATCTAAG
AAAATCCAACACGAAAGTTATTATGAAATTAATAACCAAAGGAGGATTTAGCAGTAAACTAAGAATAGAGTGCTTAGTTG
AATTAGGCCATGAAGCACGCACACACCGCCCGTCACCCTCCTCAAGTAGGCACAATACACCCAAATTTATTTACACGTAT
TAATCATATGAGAGGAGACAAGTCGTAACAAGGTAAGCATACTGGAAAGTGTGCTTGGATAAATCAAGATATAGCTTAAA
CAAAGCGCCTAGTTTACACCTAGAAGATTTCACATATCATGAATATCTTGAACCAATTCTAGCCCGCAAGCCCATTCACA
CTAAATTATCAATAGACCATAAAATAAAACATTTATTCAACAATAAAAGTATAGGAGATAGAAATTTTAATACGGCGCTA
TAGAGAAAGTACCGTAAGGGAACGATGAAAGAAAAAAATTAAAGTACAAAAAAGCAAAGATTACCCCTTGTACCTTTTGC
ATAATGAGTTAACTAGTAAAAACTTAACAAAGTGAATTTCAGCTAAGTACCCCGAAACCAGACGAGCTACTTATGAACAA
TTTATCGAGAACCAACTCATCTATGTAGCAAAATAGTGAGAAGATTTGTAAGTAGAGGTGAAACGCCCAACGAGCCTGGT
GATAGCTGGTTGTCCAGAAAATGAATATTAGTTCAGCTTTAAAAATACCAAAAATATAAANNNNNNNNAATGTATTTTTA
AAAGTTAATCTAAAAAGGTACAGCCTTTTAGAAATGGATACAACCTTAACTAGAGAGTAAATCTTAACATTAAACCATAG
TGGGCCTAAAAGCAGCCACCAATTAAGAAAGCGTTAAAGCTCAACAATAAAACAACATTAATTCCAATAATAAACAATCA
ACTCCTAGTCTAATACTGGACTAATCTATAAAAAATAGAAGCAATAATGTTAATATGAGTAACAAGAAGCAACTTCTCCC
CGCATAAGTTTAAGTCAGTACCTGATAATATTCTGACTATTAACAGCAAAATAAGAGTAACCTAACTATAAATAACTTAT
TAACTATACTGTTAATCCGACACAGGAATGCACTTAAGGAAAGATTAAAAGAAGTAAAAGGAACTCGGCAAACACTAAAC
CCCGCCTGTTTACCAAAAACATCACCTCCAGCATAACTAGTATTGGAGGCACTGCCTGCCCAGTGACGACCGTTAAACGG
CCGCGGTATCCTGACCGTGCAAAGGTAGCATAATCACTTGTTCTCTAAATAGGGACTTGTATGAATGGCCACACGAGGGT
TTTACTGTCTCTTACTTCCAATCAGTGAAATTGACCTTCCCGTGAAGAGGCGGGAATATATTAATAAGACGAGAAGACCC
TATGGAGCTTTAACTACTTAGCCCAAAGAAACAAATTTCATTACTAAGGAAACAACAATACTCTTAGTGGGCTAACAGCT
TTGGTTGGGGTGACCTCGGAGAACAAGAAATCCTCCGAGCGATTTTAAAGACTAGACCTACAAGTCGAATCACACAATCG
TTTATTGATCCAAAAATTGATCAACGGAACAAGTTACCCTAGGGATAACAGCGCAATCCTATTCAAGAGTCCATATCGAC
AATAGGGTTTACGACCTCGATGTTGGATCAGGACATCCCGATGGTGCAACCGCTATCAAAGGTTCGTTTGTTCAACGATT
AAAGTCCTACGTGATCTGAGTTCAGACCGGAGTAATCCAGGTCGGTTTCTATCTATTATGTATTTCTCCCAGTACGAAAG
GACCAGAGAAATAAGGCCAACTTCAAATAAGCGCCTTAAATTGGTTAATGATATCATCTTAATTAACTTCACAAACAAAC
TTTGCCCTAGAAAAGGGCTTTGTTAAGGTGGCAGAGCCCGGTAATTGCGTAAAACTTAAAACTTTATAACCAGAGATTCA
AATCCTCTCCTTAACAAAATGTTTATAATTAATATTTTAATACTAATTGTTCCCATTCTTTTAGCCGTGGCATTCCTCAC
ACTAGTAGAACGGAAAGTCCTAGGATATATACAATTTCGAAAAGGTCCAAACGTTGTAGGTCCCTACGGCCTACTCCAAC
CCATCGCAGATGCCATCAAACTTTTTATTAAAGAACCACTACGACCCGCTACATCTTCAATTTCAATATTCATCCTAGCC
CCTATTCTAGCCCTAAGTCTAGCCCTGACCATATGAATTCCCCTACCCATGCCATACCCCCTCATTAACATAAACCTAGG
GGTCCTATTTATACTAGCAATATCAAGCCTAGCCGTATATTCTATTCTCTGATCGGGCTGAGCTTCTAATTCTAAATACG
CACTAATCGGAGCTCTGCGGGCAGTAGCACAAACGATTTCATACGAAGTAACACTAGCAATTATTCTACTATCCGTTCTC
CTAATAAACGGGTCCTTCACACTTTCCACTTTAATCATTACACAAGAACAAGTATGACTTATTTTCCCGGCATGACCCCT
AGCAATAATATGATTCATCTCAACACTAGCAGAAACAAACCGAGCCCCATTTGATCTCACCGAAGGTGAATCAGAACTAG
TTTCCGGCTTTAATGTAGAGTATGCAGCAGGACCATTCGCCCTATTTTTCATAGCAGAATATGCAAACATTATTATAANN
NNNNTTTTCACAACAATCTTATTCCTAGGAGCATTTCACAACCCAATCTTACCAGAACTTTACACAATTAACTTTACCAT
TAAATCCCTACTACTAACAATCTCCTTCTTATGAATCCGAGCATCTTATCCTCGATTCCGTTATGACCAACTAATACACC
TACTATGAAAAAATTTTTTACCCCTAACATTAGCCCTATGCATATGACATGTATCACTACCCATTTTTATATCAAGCATC
CCTCCACAAACATAAGAAATATGTCTGACAAAAGAGTTACTTTGATAGAGTAAATAATAGAGGTTTAAGTCCTCTTATTT
CTAGAATTATAGGAATTGAACCTACTCCCAAGAATCCAAAACTCTTTGTGCTCCCAAATACACCAAATTCTAATAGTAAG
GTCAGCTAATTAAGCTATCGGGCCCATACCCCGAAAATGTTGGTTTATACCCTTCCCGTACTAATAAACCCAATCATCTT
CATTATCATTCTATCAACAATAATAATAGGCACTATCATTGTCATAATTAGCTCCCATTGACTACTTGTCTGGATCGGAT
TTGAAATAAATATGCTCTCCATCATTCCTATCATAATGAAAAAGCACAATCCACGAGCCACGGAAGCAGCAACCAAATAT
TTCTTAACCCAATCAACAGCCTCAATGCTACTAATAATAGCCGTTATTATTAACCTAATATTTTCAGGCCAGTGAACTGT
GATAAAACTATTTAACCCAATAGCATCCATACTCATAACAATGGCCCTCACCATAAAACTAGGAATAGCCCCATTCCATT
TCTGAGTCCCAGAAGTAACACAAGGTATTCCCCTATCATCAGGCCTAATTCTACTCACATGACAAAAATTGGCACCCATG
TCCGTTCTCTACCAAATCTTCCCATCTATTAATTTAAATATGATTTTAACCATTTCTATTCTATCAATCATAATTGGAGG
CTGAGGAGGACTAAACCAAACTCAACTACGAAAAATTATGGCATACTCATCAATTGCCCACATAGGCTGAATAACAGCAG
TCCTACCATACAACCCCACAATAACATTACTAAATCTAATCATTTATATTATTATAACTTCCACCATATTCACACTATTC
ATAGCTAATTCAACTACTACCACACTATCATTATCACACACCTGAAATAAGATACCCGTAATAACCGTCCTAATCCTCAT
TACCCTCCTATCAATAGGAGGACTTCCCCCACTATCAGGATTTATACCTAAATGAATAATTATCCAAGAAATGACAAAAA
ATGACAGCCTCATTCTACCTACCCTCATAGCAATTACAGCACTACTAAACTTATACTTTTATATACGACTCACATACTCC
ACTGCACTAACAATATTTCCCTCTACAAATAATATAAAAATAAAATGGCAATTTTCTACCACAAAACAAATAACCCTTTT
ACCTACAATAGTCGTCCTATCTACCATACTGTTACCACTTACACCAATACTATCAATTCTAGAATAGGAGTTTAGGTTAA
CCCAGACCAAGAGCCTTCAAAGCCCTAAGCAAGTACAATATACTTAACTCCTGATTAAGGATTGCAAGACCATATCTCAC
ATCAATTGAATGCAAATCAACCACTTTAATTAAGCTAAATCCTCACTAGATTGGTGGGTTCCACCCCCACGAAACTTTAG
TTAACAGCTAAACACCCTAATCAACTGGCTTCAATCTACTTCTCCCGCCGCGAAGAAAAAAAGGCGGGAGAAGCCCCGGC
AGAGTTTGAAGCTGCTTCTTTGAATTTGCAATTCAACATGAAATTTCACCACAGGACTTGGTAAAAAGAGGGGTATAAAC
CTCTGTCTTTAGATTTACAGTCTAATGCTTCACTCAGCCATTTTACCTATGTTCATTAACCGCTGATTATTTTCAACTAA
CCACAAAGATATCGGTACTCTATATCTATTATTTGGTGCCTGAGCAGGCATAGTCGGAACAGCCTTAAGCCTACTGATTC
GTGCTGAATTAGGTCAACCCGGTACTCTGCTTGGAGATGACCAAATTTATAATGTTATCGTAACCGCACACGCATTCGTA
ATAATTTTCTTTATAGTTATACCAATTATAATTGGAGGATTTGGTAATTGACTAGTTCCCCTAATAATTGGTGCCCCAGA
TATAGCATTCCCTCGAATAAACAATATAAGCTTTTGACTCCTCCCTCCCTCTTTCTTACTACTTTTAGCATCATCTATAG
TTGAAGCTGGCGCAGGGACAGGCTGAACTGTGTATCCCCCTCTAGCTGGCAACCTAGCTCACGCAGGAGCTTCAGTAGAC
TTGACTATTTTTTCTTTACATCTGGCAGGTGTCTCTTCAATTCTGGGGGCCATTAACTTTATTACAACAATTATTAATAT
AAAACCCCCTGCTATATCACAATATCAAACCCCTCTATTTGTGTGATCCGTACTAGTCACTGCTGTACTCCTACTTCTCT
CACTCCCTGTACTAGCAGCCGGAATTACAATACTATTAACAGACCGAAACTTAAATACGACCTTTTTTGACCCAGCAGGA
GGCGGAGATCCCATCCTATATCAACACTTGTTCTGATTCTTTGGCCACCCTGAAGTATATATCCTTATTCTACCCGGCTT
TGGCATAATCTCCCACATCGTAACATACTACTCAGGAAAAAAAGAACCATTTGGGTACATAGGAATGGTCTGGGCTATAA
TATCAATTGGGTTCTTAGGATTTATTGTATGAGCCCACCACATATTTACAGTCGGAATAGATGTTGACACACGAGCCTAT
TTCACATCAGCTACCATAATTATTGCCATCCCAACTGGAGTAAAAGTCTTTAGTTGGTTAGCAACACTCCATGGAGGTAA
TATTAAATGATCACCCGCTATAATATGAGCTTTAGGCTTTATTTTCCTTTTTACAATCGGAGGCTTAACCGGGATTGTTC
TTGCCAACTCTTCTCTCGACATTGTCCTTCATGACACATATTATGTAGTTGCACACTTCCACTATGTACTGTCAATAGGA
GCTGTATTTGCTATTATGGGAGGATTTGTTCACTGATTCCCACTATTCTCAGGTTATACTCTCAACGACACATGAGCCAA
AATCCACTTTGTGATTATATTTGTAGGAGTAAATATAACTTTCTTTCCACAACACTTCCTAGGGTTGTCTGGCATGCCAC
GACGTTACTCTGATTACCCAGATGCATACACAATATGAAACACCATTTCATCCATAGGCTCATTTATCTCTTTAACAGCA
GTTATATTAATAATCTTCATTATCTGAGAAGCGTTCGCGTCCAAACGAGAAGTCTCAACCGTAGAATTAACAACAACAAA
CCTAGAATGACTAAATGGATGCCCTCCACCATATCATACATTTGAAGAACCTACATACGTTAACTTAAAATAAGAAAGGA
AGGAATCGAACCCCCCATAGCTGGTTTCAAGCCAACACCATAACCACTATGTCTTTCTCAATTAATGAGGTGTTAGTAAA
ATATTATATAACTTTGTCAGGGTTAAGTTACAGGTGAAAACCCCGTACATCTCATATGGCTTACCCCATACAACTAGGTT
TTCAAGATGCAACATCACCTATTATAGAGGAATTACTACATTTTCATGATCATACACTAATAATTGTTTTTCTAATCAGC
TCGCTAGTACTCTATGTTATCTCATTAATGTTAACGACAAAATTAACACACACTAGCACAATAGACGCTCAAGAGGTCGA
GACAATCTGAACAATCCTACCAGCTATTATCCTAATTTTAATTGCCCTCCCATCCTTACGAATTTTATATATGATAGACG
AAATTAACAACCCATCCCTCACAGTAAAAACTATAGGACATCAATGATATTGAAGCTACGAATATACAGATTATGAAGAC
TTAAGCTTTGACTCCTATATGATCCCAACATCAGAATTAAAACCAGGAGAACTGCGACTACTAGAAGTAGATAACCGAGT
TGTTCTACCAATAGAAATAACAATCCGAATGTTAGTCTCCTCTGAAGACGTACTGCACTCTTGAGCCGTACCCTCTCTAG
GACTAAAAACGGACGCAATCCCAGGCCGCCTGAACCAAACAACTCTCATATCGACTCGACCAGGTCTATATTACGGACAA
TGCTCTGAAATCTGCGGATCAAATCATAGTTTCATACCCATTGTTCTTGAATTAGTTCCATTAAATTATTTCGAAAAATG
ATCTGCATCAATACTATAAAATCATTAAGAAGCTAAAATAGCACTAGCCTTTTAAGCTAGAGATTGAGAGTACAACATTC
TCCTTAATGAAATGCCGCAACTAGACACATCCACATGACTTATAATAATTATATCAATATTTCTAGCTCTCTTCATTATT
TTTCAATTAAAAATCTCAAAACACAATTTCCATTTTAGCCCGGAACTAATATTAACCAAAACACAAAAACAAAATACCCC
TTGAGAAATAAAATGAACGAAAATTTATTTGCCTCTTTTATTACCCCAATAATCCTAGGCCTTCCACTCGCCACCCTCAT
CGTTATGTTCCCTAGCCTATTATTTCCAACATCAAATCGTCTAGTAAATAATCGTCTTATTTCCCTCCAACAATGGATAC
TTCAACTTGTATCAAAACAAATAATAGGAATTCACAATGCCAAAGGACAAACATGAACACTAATACTCATGTCTCTGATC
TTATTTATTGGATCCACAAATCTTCTAGGCTTACTACCTCACTCATTTACACCAACCACGCAATTATCAATAAATCTAGG
CATAGCCATTCCCCTGTGAGCAGGAGCTGTCGTTACAGGTTTCCGCAATAAAACTAAAGCATCACTTGCTCACTTTCTCC
CACAAGGAACTCCAACCCCATTAATTCCAATACTAGTCATCATCGAAACTATTAGTCTTTTTATTCAACCAATCGCCTTA
GCCGTACGACTAACAGCTAATATTACTGCGGGACACCTACTAATTCACCTTATTGGAGGGGCTACACTTGCACTAATGAG
TATCAGTACTACAATAGCTCTTATCACATTTATTGTTTTAGTTCTACTCACAATCCTTGAATTTGCAGTAGCCATAATTC
AAGCCTACGTATTTACCCTTCTGGTTAGCCTTTACTTGCATGACAACACATAATGACACACCAAACCCACGCTTATCACA
TAGTTAACCCAAGTCCTTGACCTCTTACAGGAGCTCTATCAGCCCTATTAATAACTTCCGGCTTAATTATATGATTTCAC
TTCAACTCAATAATCCTACTAACACTTGGCCTAACAACAAATATACTTACAATATACCAATGATGACGAGATATTATTCG
AGAAAGTACCTTTCAAGGACACCATACTCCAACTGTCCAAAAAGGCCTCCGCTACGGAATAATCCTCTTCATTATTTCCG
AGGTCTTATTCTTCACCGGATTTTTCTGAGCATTCTACCACTCAAGCCTTGCCCCTACACCCGAGTTAGGCGGATGCTGA
CCCCCAACAGGGATTCACCCACTTAATCCCCTAGAAGTCCCACTACTCAATACCTCTGTTTTACTAGCCTCAGGAGTTTC
TATCACCTGAGCCCATCATAGCCTTATAGAAGGAAACCGTAACCATATACTACAAGCCTTATTCATTACTATCGCACTAG
GCGTCTATTTCACACTACTACAAGCCTCAGAGTACTATGAAGCACCTTTTACCATTTCAGACGGAGTTTATGGCTCAACC
TTCTTTGTAGCTACAGGCTTCCATGGTCTACATGTCATTATTGGATCTACTTTCCTAATTGTTTGCTTTTTTCGCCAATT
AAAATTTCACTTTACTTCCAGCCACCATTTTGGATTCGAAGCCGCTGCCTGATACTGACATTTCGTAGACGTAGTATGAT
TATTCCTCTACGTATCTATCTATTGATGAGGCTCATATTCTTTTAGTATTAACTAGTACAGCTGACTTCCAATCAGCTAG
TTTCGGTATAACCCGAAAAAGAATAATAAACCTAATACTAGCTCTTTTAACCAACTTTACACTAGCCTCACTACTCGTTG
TTATCGCATTCTGACTCCCCCAATTAAACGTGTATTCAGAAAAAACAAGTCCATACGAATGCGGATTTGACCCCATAGGA
TCAGCTCGCCTGCCCTTCTCCATAAAATTTTTCCTAGTAGCCATTACATTCCTTCTTTTCGATCTAGAAATTGCACTCCT
CTTACCGCTTCCATGAGCCTCCCAAACAAATAACCTAGGTACAATACTTACCATGGCCCTCTTCTTAATTTTATTATTAG
CCGCAAGTCTAGCTTACGAATGGACCCAAAAGGGACTAGAATGAACTGAATATGGTATTTAGTTTAAAACAAAATAAATG
ATTTCGACTCATTAGATTATGATTAAATTCATAATTACCAAATGTCCCTAGTGTATATAAATATTATAACAGCGTTCACA
GTGGCCCTAGCAGGACTATNNNNNNNNNNATCCCACCTTATGTCCTCTCTCTTATGCTTAGAAGGAATAATATTATCCCT
CTTCGTAATAGCCTCCCTAACAATTCTAAACTCACATTTTACCCTAGCAAGCATAATACCTATTATTTTACTAGTTTTTG
CAGCCTGTGAAGCAGCACTAGGACTGTCACTACTAGTTAAAGTATCAAACACATATGGTACTGATTATGTCCAAAATCTT
AACCTACTTCAATGCTAAAATACATTATTCCTACAATAATACTTATACCTCTGACCTGATTATCAAAAGGCAATATAATT
TGAATTAATTCTACAACCCATAGCCTATTAATTAGCCTCACAAGCCTTCTCCTCATAAATCAGTTCAGTGACAACAGCCT
CAACTTCTCATTAGTATTCTTTTCCGACTCTCTATCAACACCATTATTAATTTTAACCATATGACTTCTTCCCTTAATAT
TAATAGCTAGCCAACATCACTTATCAAAAGAAAATCTTACCCGAAAAAAACTATACATTACCATATTAATCCTACTACAA
CTATTCTTAATCATAACTTTTACTGCTATAGAACTAATTTTCTTCTACATTCTATTTGAAGCAACACTAGTCCCAACGCT
CATTATTATTACCCGATGGGGAAACCAGACAGAACGCCTAAACGCTGGTCTCTACTTCCTATTTTATACACTAGTGGGTT
CTCTCCCACTGCTAGTCGCACTAGTCTATCTACAAAACACTACTGGATCCCTAAACTTCCTAGTACTCCAATACTGGGTA
CAACCCCTACCCAACTCCTGATCAAACGTTTTCATGTGACTAGCATGCATAATGGCCTTTATAGTAAAAATACCACTATA
TGGCCTCCACCTTTGACTACCTAAAGCCCATGTAGAAGCCCCTATCGCAGGCTCCATAGTCCTTGCAGCAATCCTACTAA
AATTAGGAGGATATGGTATACTACGGATCACAACATTTCTAAACCCACTTACCGAATTTATAGCATATCCCTTCATCATA
CTATCCTTATGAGGCATAATTATAACCAGCTCAATCTGCCTCCGCCAGACAGACCTTAAATCATTAATTGCTTATTCCTC
CGTCAGTCATATGGCACTTGTCATCGTAGCCATCCTCATTCAGACACCTTGAAGCTATATGGGAGCCACAGCCCTAATAA
TCGCTCACGGCCTCACCTCATCTATACTCTTTTGCCTAGCAAATTCCAACTATGAACGAATTCACAGTCGAACAATAATC
TTAGCCCGAGGCCTACAAACTTTTCTTCCACTTATAGCCACCTGATGACTTTTAGCAAGCCTAACTAACTTAGCTCTCCC
CCCAACAATTAACCTAATCGGAGAACTATTTGTAATGATATCCTCTTTCTCATGGTCCAACATCACAATCATTTTAATAG
GACTAAATATAGTAATTACTGCCCTATACTCCCTTTATATATTAATCACAACACAACGGGGCAAATATACCCACCATATC
AACAATATCTCACCCTCCTTTACACGAGAAAATGCCCTCATATCATTACACATATTACCACTATTACTACTGTCATTAAA
CCCAAAAATTATTCTAGGACCTTTGTACTGTAAATATAGTTTAAAAAAAACATTAGATTGTGAATCTAATAATAGAAGCT
TATACCTCCTTATTTACCGAAAAAGTATGCAAGAACTGCTAACTCTATGCCCCCGTGTGTAATAACACGGCTTTTTCGAA
CTTTTAGAGGATGACAGAAATCCGTTGGTCTTAGGAACCAAAAAATTGGTGCAACTCCAAATAAAAGTAATAAACCTATT
CTCCTCCTTTACACTAGTTACCCTCCTACTACTAACTATCCCTATCATAACTACAAGTTCTGACAACTATAAAGCTTCTA
ACTACCCACTCTACGTAAAAACAACTATCTCTTGCGCCTTTATCACCAGTATAATCCCCACAATAATATTTATTCACACT
GGCCAAGAAATAATTATCTCAAACTGACACTGATTAACTATCCAAACTATCAAACTATCACTTAGCTTTAAAATAGATTA
TTTCTCAATAATATTCGTACCAGTAGCATTATTTGTTACATGATCCATTATAGAATTTTCAATGTGATATATACACTCAG
ACCCCAACATTAATCAATTCTTTAAATATCTTCTCCTATTTCTCATTACTATACTTATTCTCGTCACGGCAAACAATTTA
TTTCAATTATTCATTGGATGAGAAGGTGTGGGAATCATATCATTCTTACTTATTGGATGATGATATGGACGAGCAGACGC
AAACACAGCAGCCCTACAAGCAATCCTATATAATCGTATCGGTGATATCGGTTTTATCCTAGCAATAGCATGATTCCTCA
CAAATCTTAACGCCTGAGACTTCCAACAAATCTTTATACTAAACCCAAACGACTCTAATGTTCCCCTAATGGGCCTTGCA
CTAGCCGCAACTGGAAAATCCGCCCAATTTGGCCTGCATCCATGACTGCCCTCTGCTATAGAAGGCCCCACTCCCGTCTC
AGCATTACTCCACTCAAGTACAATAGTAGTAGCAGGCATTTTCCTATTAATCCGCTTCCACCCACTAACAGAAAATAATA
AATTCGCACAATCTATCCTACTATGCCTAGGGGCTATCACTACCTTATTTACAGCAATATGTGCTCTTACCCAAAATGAT
ATCAAAAAAATTATCGCTTTTTCCACATCCAGCCAACTAGGTCTTATAATAGTAACAATCGGTATTAACCAACCCTATCT
AGCATTTCTCCACATCTGCACACACGCCTTTTTTAAAGCCATACTATTCATATGCTCCGGCTCTATTATCCACAGCCTAA
ATGACGAACAAGACATCCGAAAAATAGGGGGCCTATTCAAAGCCATGCCATTCACCACAACAGCCCTAATCATTGGCAGC
CTCGCGCTAACAGGAATACCCTTCCTTACTGGATTTTATTCCAAAGACCTAATTATCGAAGCCGCTAATATGTCGTATAC
CAACGCCTGAGCCCTTTTAATAACATTAATCGCCACCTCCTTCACAGCTATTTACAGCACCCGCATTATTTTCTTTGCAC
TCTTAGGACAACCCCGATTCCCAACCTTAATTACTATTAATGAAAATAACCCCTTTCTAATAAACTCCATTAAACGCCTA
ATAATTGGAAGCCTTTTCGCAGGATTTATTATTTCCAACAACATCCCTCCAACAACAATTCCTCAACTAACAATACCCCA
TTATTTAAAAATAATAGCCCTAACAGTAACAATCCTAGGCTTTATCTTAGCACTAGAAATTAGTAACATAACCCAAAACC
TAAAATTCAATTACCCAACAAACATTTTCAAATTCTCTAATATACTAGGATACTTCCCTACAATTATACACCGCCTAGCT
CCTTATATAAATCTAACAATAAGTCAAAAATCAGCATCCTCTCTCCTAGACTTAATTTGACTCGAAAATATTTTACCTAA
AACAACTTCACTAATCCAGACAAAAATATCAATTATGGTCACAAACCAAAAGGGCTTAATCAAACTGTATTTCCTCTCTT
TCCTAGTCACAATTACTATTAGCATAATCCTATTTAATTTCCACGAGTAATCTCCATAATAACCACTACACCAATTAACA
AAGACCACCCAGTAACAATAACTAATCAAGTACCATAACTATAGAGAGCCGCAATTCCTATAGCCTCCTCACTAAAAAAT
CCAGAGTCTCCCGTATCATAAATAACCCAATCCCCCAACCCATTAAACTGAAACACAATTTCCACCTCCTCATCTTTTAA
TACATAATAAACCATCATAACTTCCATTAACAGACCAGTAACAAATGCCCCTAATACAGTCTTATTAGACACCCAAATCT
CAGGATATTGCTCTGTAGCCATTGCCGTTGTATAACCAAAAACCACTATCATTCCTCCTAAATAAATTAAGAATACCATT
AAACCCAAAAAGGACCCACCAAAATTTAATACAATACCACAACCAACCCCACCACTCACAATTAATCCCAACCCCCCATA
AATAGGCGAAGGTTTCGAAGAAAATCCTACAAAACCAAGCACAAAAAGAATACTTAAGATAAATACAATGTATGTTATCA
TTATTCTCACATGGAATCTAACCATGACTAATGATATGAAAAACCATCGTTGTCATTCAACTACAAGAACACTAATGACC
AATATCCGAAAAACCCACCCACTAATAAAAATTGTAAACAACGCATTCATTGACCTCCCAGCCCCATCAAATATTTCATC
CTGATGAAATTTCGGCTCCTTGCTAGGAATCTGCCTAATTCTACAAATCCTCACAGGCCTATTCCTAGCAATACACTACA
CATCCGATACAATAACAGCATTTTCCTCTGTCACCCACATCTGTCGAGATGTCAATTATGGCTGAATTATTCGATATATA
CACGCAAACGGAGCATCAATATTTTTCATCTGTCTATTTATACATGTAGGACGAGGCCTGTATTATGGATCATACACTTT
TCTAGAGACATGAAACATTGGAGTAATTCTCCTATTTACAGTTATAGCCACAGCATTCGTAGGATATGTCCTACCATGAG
GACAAATATCATTCTGAGGAGCAACAGTCATCACCAACCTCCTCTCAGCAATTCCATATATTGGTACAAACCTAGTTGAA
TGAATCTGAGGAGGCTTTTCAGTAGACAAAGCAACCCTGACCCGATTCTTCGCTTTCCACTTTATCCTCCCATTTATCAT
CGCAGCACTTGCTATGGTACACTTACTCTTCCTTCACGAGACAGGATCCAATAACCCAACAGGAATTCCATCGGACGCAG
ATAAAATCCCCTTCCATCCTTACTATACCATTAAAGATATCTTAGGCATACTACTCCTAGTCCTCTTCTTAATGTTACTA
GTACTATTCGCACCAGACCTGCTTGGAGACCCAGACAACTACACCCCAGCAAATCCACTCAACACACCCCCTCATATTAA
ACCTGAATGATATTTCCTATTTGCATACGCAATCTTACGATCAATCCCCAACAAGCTAGGAGGAGTCCTAGCCCTAGTCT
CATCCATCCTAATCTTAATTCTTATACCCCTTCTTCACACATCCAAACAACGCAGCATGATATTCCGACCATTCAGCCAA
TGCTTATTCTGAATCTTAGTAGCAGACCTACTAACACTCACATGAATCGGAGGACAGCCAGTTGAATATCCCTTTATCAT
TATTGGACAACTAGCATCTATCTTATACTTTCTCATTATCCTAGTCCTTATACCAGTCACCAGCACAATCGAAAACAACC
TTCTAAAATGAAGATAAGTCTTTGTAGTATACTCAATACACTGGTCTTGTAAACCAGAAAAGGAGAACAATCAACCTCCC
TAAGACTCAAGGAAGAAGCCATAGCCCCACTATCAACACCCAAAGCTGAAGTTCTATTTAAACTATTCCCTGGTACTTAT
TAATATAGCTCCACAAAAATCAAGAACTTTATCAGTATTAAATTTCCAAAAATTTTAATAATTTAATACAGCTTTCTACT
CAACACCCAATTTACATTTTTATATCCCACTAGCTATACAACAAGACACATAATGTAACCCCATGCGCTTATAGTACATA
GAATTAATGTATTAGGACATACTATGTATAATAGTACATTATATTATATGCCCCATGCTTATAAGCATGTACTTCCTATT
ANNNNNNNNNNNNNGGACATATCAATGTTCATCGTACATAGTACATTAAGTCAAATCAATCCTCGTCAACATGCGTATCC
CGCCCCCTAGATCACGAGCTTAGTCACCATGCCGCGTGAAACCAGCAACCCGCTAGACAGGGATCCCTCTTCTCGCTCCG
GGCCCATGAATCGTGGGGGTAGCTATTTAATGAACTTTATCAGACATCTGGTTCTTTCTTCAGGGCCATCTCACCTAAAA
TCGCCCACTCTTTCCTCTTAAATAAGACATCTCGATGGACTAATGACTAATCAGCCCATGCTCACACATAACTGTGGTGT
CATACATTTGGTATTTTTAATTTTTGGGGGGATGCTTGGACTCAGCAATGACCGTCTAGCGGTCCCGTCCCGGAGCATAA
ATTGTAGCTGGACTTAACTGCATCTTGAGCATCCCCATAATGATAGGCATGGGCATTGCAGTCAATGGTCACAGGACATA
ATTATTATTTCATGGATCAACCCTAAGATCTANTTTCCCCCCCCTCCATTAATTTTTCCCCCTTATATAGTTATCACCAT
TTTTAACACACTTCCCCCTAGATATTATTTNNNNNNNNNNNCATTTCCAATACTCAAATTAGCACTCCAGAAGGAGGTAA
CTATATAAGCGCCAATTTTTCCCTAA
